# Supplementary material for: Integrated regulatory models for inference of subtype‐specific susceptibilities in glioblastoma
Source: Mol Syst Biol. 2020 Sep 25;16(9):e9506. doi: 10.15252/msb.20209506 (PMC7516378; doi:10.15252/msb.20209506)
Supplement: Supplementary file 3 — Table EV2 [file MSB-16-e9506-s003.xlsx]

## Sheet: Table EV2
TF	p.value	p.adj	mostDependentSubtype	meanDenpendencyScore	deviationFromOverallMean
SOX2	6.41124e-08	3.20562e-06	Classical	-0.28212	-0.0363529
NR4A2	1.37213e-12	6.86066e-11	NA	NA	NA
NFE2	1.16476e-11	5.82382e-10	Proneural	-0.223779	-0.0422556
SOX10	2.88883e-23	1.44441e-21	Classical	-0.00350644	-0.0817427
TFAP2B	4.04618e-31	2.02309e-29	Proneural	-0.122359	-0.0295374
NRF1	4.57297e-18	2.28648e-16	Proneural	-0.654064	-0.149431
HOXA3	4.35524e-55	2.17762e-53	Proneural	-0.462947	-0.166523
HESX1	0.00266688	0.133344	Mesenchymal	-0.0134263	-0.0165692
MYBL2	1.51298e-61	7.56489e-60	Proneural	-1.1615	-0.347444
JUN	7.65892e-36	3.82946e-34	Mesenchymal	-0.266032	-0.230495
NHLH1	2.60728e-29	1.30364e-27	NA	NA	NA
CBX5	1.09312e-05	0.000546558	Classical	-0.268393	-0.0300691
NEUROG2	1.08252e-49	5.41261e-48	Classical	-0.0711449	-0.0544499
HOXA10	0.000760133	0.0380066	Classical	-0.753422	-0.0435575
IRF8	8.41623e-58	4.20812e-56	NA	NA	NA
MAFF	8.39538e-09	4.19769e-07	Classical	-0.462519	-0.11052
MYC	6.58469e-29	3.29234e-27	Classical	-1.43341	-0.151119
MYBL1	7.99595e-07	3.99798e-05	NA	NA	NA
SP4	1.2268e-13	6.13402e-12	NA	NA	NA
POU3F1	3.6176e-18	1.8088e-16	Mesenchymal	-0.0759458	-0.0153382
STAT2	3.28952e-07	1.64476e-05	Mesenchymal	-0.171775	-0.0448667
BATF	4.23106e-26	2.11553e-24	Classical	-0.00137753	-0.017938
SOX30	5.84424e-43	2.92212e-41	Proneural	-0.0299741	-0.037835
HNF4A	2.3123e-08	1.15615e-06	Classical	-0.0597611	-0.00876391
PDX1	9.98283e-24	4.99142e-22	Proneural	-0.0628338	-0.0434374
ZNF410	6.20843e-11	3.10422e-09	NA	NA	NA
ELF3	2.01933e-15	1.00967e-13	Classical	-0.142898	-0.0228649
PPARG	1.64475e-20	8.22376e-19	Mesenchymal	-0.0462299	-0.0192928
CEBPG	0.000829959	0.0414979	Proneural	-0.0754226	-0.0452909
ONECUT1	1.43911e-15	7.19554e-14	NA	NA	NA
ELF1	5.32152e-11	2.66076e-09	Proneural	-0.535508	-0.0871815
ZNF219	1.27313e-07	6.36563e-06	NA	NA	NA
YY1	3.38389e-07	1.69194e-05	Classical	-0.31621	-0.0710941
SOX13	1.48142e-09	7.40712e-08	NA	NA	NA
HOXC11	5.17674e-07	2.58837e-05	Mesenchymal	-0.186486	-0.0447273
CEBPB	2.60424e-10	1.30212e-08	NA	NA	NA
ATF2	0.463709	1	NA	NA	NA
GRHL2	3.21891e-09	1.60946e-07	Proneural	-0.0554973	-0.0277259
BACH2	1.44693e-21	7.23467e-20	NA	NA	NA
STAT4	3.38364e-07	1.69182e-05	NA	NA	NA
FOXK2	0.180771	1	NA	NA	NA
CDX1	4.25346e-22	2.12673e-20	NA	NA	NA
KLF4	2.99007e-13	1.49503e-11	Proneural	-0.0636822	-0.0713303
ELF2	2.82746e-05	0.00141373	Mesenchymal	-0.100747	-0.0584053
RUNX1	2.15124e-06	0.000107562	NA	NA	NA
ZBTB7A	2.07457e-60	1.03728e-58	Proneural	-0.763236	-0.107914
PKNOX2	3.49383e-09	1.74692e-07	NA	NA	NA
ZKSCAN3	0.568069	1	NA	NA	NA
HLTF	7.98101e-10	3.99051e-08	NA	NA	NA
ATF4	0.00235478	0.117739	Proneural	-0.571782	-0.0130819

## Sheet: Legends
Table EV2
TF	Top 50 perturbed TFs with hjghest correlation between predicted and actual essentiality scores
p.anova	One way analysis of difference in means p-value
p.adj	One way analysis of difference in means p-value, with Benjamini-Hochberg correction
mostDependentSubtype	The subtype showing the most negative subtype mean essentiality score, NA if the smallest value in subtype mean essentiality scores is non-negative
meanDenpendencyScore	The most negative subtype mean essentiality score, NA if the smallest value in subtype mean essentiality scores is non-negative
deviationFromOverallMean	Difference between the mean essentiality score for the most dependent subtype and the overall mean essentiality score, if the smallest value in subtype mean essentiality scores is negative, and NA otherwise
