# Supplementary material for: Integrated regulatory models for inference of subtype‐specific susceptibilities in glioblastoma
Source: Mol Syst Biol. 2020 Sep 25;16(9):e9506. doi: 10.15252/msb.20209506 (PMC7516378; doi:10.15252/msb.20209506)
Supplement: Supplementary file 4 — Table EV3 [file MSB-16-e9506-s004.xlsx]

## Sheet: Table EV3
TF	Classical	Proneural	Mesenchymal
BARX2	0.878802	0.839311	4.76454
HOXA1	2.09373	0.83378	0.993317
ZNF350	2.10417	0.761598	1.48674
ASCL1	0.881434	0.858513	1.83838
HOXB8	0.758772	0.486545	1.56636
DLX5	0.854075	1.02207	1.87177
FOS	0.578509	0.450906	1.37825
WT1	0.731082	0.443784	1.43309
SP1	0.780477	0.750911	1.51754
HOXA7	0.722594	0.486238	1.35379
JDP2	0.813565	0.675315	1.45822
GATA2	0.658648	0.497501	1.28448
HOXC11	0.796823	0.597558	1.3949
BARX1	0.572881	0.430466	1.19759
REST	0.738868	0.509552	1.31542
NFATC1	0.595544	0.543628	1.24467
PTEN	1.647	0.663451	1.2846
PPARG	0.639357	0.627237	1.29836
MITF	0.485267	0.485435	1.1471
PLAG1	0.703119	0.655291	1.32771
ELF2	0.653397	0.776146	1.3541
PKNOX2	0.622839	0.458294	1.17061
ELF1	0.65704	0.635401	1.27517
MEIS2	0.525088	0.473311	1.12807
FOXB1	0.87128	0.4743	1.29747
SOX10	0.795085	0.574358	1.30116
NPAS2	0.847984	0.44438	1.24645
PBX3	0.596576	0.569428	1.18006
HIF1A	0.686865	0.470354	1.17552
POU4F1	0.645469	0.440838	1.13975
SOX2	0.730847	0.419625	1.167
VDR	0.82407	0.455475	1.23077
NR2C2	0.595419	0.456916	1.11672
PITX2	1.33872	0.565942	0.931305
CREB3L2	0.582263	0.503476	1.11779
KLF4	0.667105	0.590623	1.2023
ZSCAN16	1.58287	0.441772	1.57849
NFIC	0.635868	0.571683	1.17553
TCFL5	0.615153	0.706066	1.23167
INSM1	0.797608	0.498999	1.21929
MYOG	0.547235	0.758051	1.22285
FOSL1	0.730932	0.498627	1.17543
USF2	0.7045	0.462286	1.14345
ARID3A	0.650806	0.443775	1.10643
HMGA1	0.53698	0.632496	1.14091
ELF3	0.493956	0.574578	1.088
TBX21	0.652584	0.54879	1.1493
MYC	0.642697	0.613397	1.17444
HNF4A	0.551631	0.631519	1.13581
MAX	0.681772	0.45028	1.10989
MYOD1	0.681334	0.452202	1.10945
MYCN	0.584136	0.780614	1.21485
GATA6	0.770553	0.527098	1.18105
ZBTB7B	0.632048	0.59631	1.14517
RAX	0.681894	0.573161	1.1582
SOX4	0.700013	0.748581	1.25231
HOXB6	0.668406	0.752625	1.23697
HOXA4	0.688331	0.465158	1.10232
GCM2	0.579713	0.463749	1.04584
EHF	0.633519	0.581099	1.1304
ETV7	0.663853	0.575288	1.13849
RXRA	0.828016	0.573489	1.21803
POU6F1	0.953844	0.517398	1.25028
MAFK	0.548351	0.615696	1.09568
HESX1	0.617745	0.609851	1.12672
POU4F3	0.645694	0.507992	1.08775
FOXD1	0.852124	0.598068	1.23453
MYB	0.85083	0.747539	1.30831
TFE3	0.750774	0.468356	1.11856
TGIF2	0.845095	0.634516	1.24667
IRX5	1.10666	0.705202	1.41184
POU2F1	0.586362	0.644514	1.1189
RARA	0.651884	0.470785	1.06105
PRRX1	0.56226	0.471056	1.01501
IRF2	0.611853	0.468036	1.0371
CBX5	0.649638	0.710666	1.17265
TEAD4	0.619265	0.747581	1.17458
NR1H4	0.726332	0.821387	1.26313
GLI2	0.718416	0.667428	1.18025
FOXF1	0.855058	0.678929	1.25208
TBX4	0.820125	0.651549	1.21719
SOX1	0.633012	0.702463	1.14784
OLIG2	0.596306	0.659208	1.10458
CREB5	0.81156	0.49885	1.13185
FOSB	0.562665	0.679607	1.09735
HOXA10	0.645017	0.574741	1.08467
TAL1	0.669502	0.863175	1.23874
TFAP2A	0.768836	0.628277	1.16864
MYBL2	0.695153	0.587812	1.11006
EGR1	0.748145	0.534808	1.10859
NEUROD1	0.792828	0.470861	1.09726
ZNF384	0.725293	0.580238	1.11725
KLF7	0.68218	0.608401	1.10943
EGR4	0.624182	0.793342	1.16895
TFDP1	0.549917	0.490175	0.979619
TCF3	0.825339	0.556405	1.14945
MAFB	0.65892	0.588685	1.08053
AIRE	0.769926	0.676639	1.1788
ATF7	0.705745	0.672395	1.14452
RARG	0.626516	0.70667	1.12157
NR6A1	0.606623	0.578501	1.04711
FOXM1	0.665933	0.589216	1.08127
HOXD11	0.505172	0.430179	0.919279
BACH2	0.863415	0.562435	1.16349
NR5A2	0.611483	0.475138	0.992862
HNF4G	0.59324	0.406925	0.948711
GFI1	0.627819	0.585979	1.05347
ETV6	0.92928	0.52324	1.17232
CDC5L	0.721897	0.689591	1.14685
RFX3	0.662422	0.646508	1.09555
HNF1A	0.783971	0.771338	1.21785
HIC1	0.765065	0.571012	1.10685
ESRRG	0.887236	0.562906	1.16328
HOXA2	0.567886	0.602729	1.0226
ETS2	0.8048	0.634096	1.15477
POU3F1	0.783256	0.565813	1.10971
SMAD2	0.708212	0.628451	1.10345
CREB3	0.757578	0.462926	1.04517
EP300	0.772438	0.649302	1.14346
HES1	0.571823	0.564794	0.996631
SOX17	0.634407	0.511106	1.00063
ZNF423	0.624339	0.478774	0.979207
GFI1B	0.94637	0.629063	1.21512
TCF4	0.641937	0.535155	1.01587
VENTX	0.731285	0.61423	1.09918
ZNF589	0.660011	0.537935	1.02513
CREM	0.775918	0.68593	1.15368
ZIC4	0.61037	0.579963	1.01708
ARID5B	0.716277	0.496861	1.02828
MSX2	0.698795	0.489595	1.014
PATZ1	0.627314	0.567493	1.01619
MTF1	0.693723	0.470711	0.999716
PROP1	0.737521	0.507628	1.03811
ARID3B	0.651732	0.516391	0.99871
KLF9	0.585696	0.554966	0.984273
FOXC2	0.711727	0.545231	1.03966
SIX3	0.647751	0.577007	1.02339
NFKB2	0.597465	0.75821	1.08866
NKX2-5	0.903135	0.578722	1.15072
E2F2	0.574545	0.618148	1.00585
PBX2	0.674877	0.545762	1.01664
NR2F1	0.605878	0.750738	1.08462
TLX2	0.657456	0.539571	1.00456
MXI1	0.828324	0.615145	1.12751
PAX5	0.637083	0.742266	1.09404
ERF	0.761969	0.485432	1.02717
AHR	0.52581	0.545688	0.937739
JUNB	0.599722	0.743933	1.07286
PITX1	0.619696	0.579135	1.0003
SRY	0.613289	0.425306	0.919147
TLX1	0.681664	0.649213	1.06389
CDX1	0.656212	0.68138	1.06378
TEAD3	0.699942	0.646316	1.06696
PLAGL1	0.813189	0.604797	1.10248
THRA	0.533613	0.604482	0.961819
ELK4	0.706204	0.708092	1.09883
ZBTB7A	0.618097	0.466172	0.933658
STAT4	0.767546	0.683233	1.11619
GATA3	0.721516	0.549914	1.02648
SCRT1	0.650824	0.665764	1.04728
ZNF24	0.608772	0.877796	1.1316
NR4A1	0.687577	0.662607	1.0633
TCF7	0.681857	0.617039	1.03604
HAND1	0.534326	0.501035	0.903827
BRCA1	0.717672	0.731756	1.1104
PHOX2A	0.774172	0.600239	1.07219
FOXA2	0.633907	0.462512	0.9308
NR2E1	0.739148	0.65916	1.07976
CPEB1	0.781664	0.64632	1.09216
DDIT3	0.674602	0.657794	1.04405
ZNF8	0.461372	1.02927	0.843233
MSX1	0.683384	0.620023	1.02636
SNAI2	0.658528	0.56484	0.986198
MEIS1	0.778706	0.509063	1.01819
KLF13	0.70265	0.590037	1.01837
SP2	0.764936	0.604863	1.05576
SIX6	0.893112	0.697125	1.16425
SMAD3	0.578102	0.553534	0.93431
POU2F2	0.641952	0.475586	0.922752
HSF1	0.726902	0.478613	0.966359
E2F8	0.621296	0.471134	0.907028
CCDC6	0.651906	0.649212	1.01115
HEY1	0.883348	0.749322	1.17546
HES2	0.816906	0.503569	1.01766
RELA	0.537067	0.588287	0.919969
NR2F6	0.71569	0.588132	1.0091
SP3	0.707807	0.476516	0.948998
STAT1	0.73335	0.517527	0.981895
ETS1	0.624775	0.814051	1.07545
ARID5A	0.641256	0.57398	0.963471
PAX1	0.736126	0.682432	1.06454
PAX3	0.563045	0.601645	0.936668
NFAT5	0.664624	0.683586	1.02839
E2F3	0.805637	0.751008	1.13092
RXRB	0.672737	0.622033	0.999297
TEAD1	0.521939	0.473128	0.849394
IKZF1	0.656814	0.6191	0.989296
FOXH1	0.727043	0.670495	1.04845
ZNF143	0.738891	0.659975	1.04686
FOXC1	0.623884	0.611326	0.964436
XBP1	0.578554	0.592826	0.932136
EMX2	0.706896	0.6159	1.00696
ESR1	0.666685	0.508011	0.930361
NFYA	0.665096	0.472016	0.911423
NFE2	0.499211	0.725551	0.955024
TCF7L2	0.733396	0.56377	0.99072
RUNX3	0.78865	0.692999	1.08254
SREBF2	0.805531	0.845575	1.16675
ID4	0.754858	0.775182	1.10344
FOXO1	0.652582	0.539542	0.934171
ALX4	0.78166	0.716393	1.08664
OSR2	0.707206	0.459463	0.920929
STAT2	0.797526	0.486777	0.978658
BACH1	0.812781	0.596327	1.04074
TFEC	0.820241	0.476053	0.982345
STAT6	0.886663	0.798695	1.17481
IKZF3	0.626495	0.625657	0.955622
JUND	0.628597	0.614095	0.950356
ZBTB7C	0.654326	0.615413	0.962871
POU1F1	0.718598	0.468151	0.92083
HOXA5	0.611259	0.480888	0.873387
HEY2	0.842935	0.573012	1.03519
SOX30	1.01927	0.538263	1.10522
IRF9	0.660012	0.572169	0.939598
SOX15	0.545521	0.557817	0.875024
HOXC6	0.725075	0.545645	0.957597
DLX2	0.65416	0.632345	0.964202
SP100	0.630355	0.472762	0.871604
MEF2A	0.685383	0.703302	1.01338
YY2	0.615563	0.622632	0.938053
IRF7	0.817853	0.486864	0.971222
POU4F2	0.750064	0.484829	0.93601
ELK1	0.833262	0.493337	0.981215
NHLH1	0.57747	0.690989	0.951188
AR	0.687705	0.568211	0.943417
SOX21	0.65434	0.624295	0.954405
PRDM1	0.6609	0.717403	1.00384
THRB	0.744712	0.60031	0.986393
LBX1	0.60568	0.459918	0.844945
SRF	0.756462	0.668056	1.02285
MAF	0.646329	0.542143	0.904718
EN1	0.756816	0.562419	0.969877
ZNF410	0.726248	0.817827	1.08215
TP53	0.610357	0.683581	0.95659
ARHGEF12	0.714158	0.573536	0.952439
TCF12	0.686133	0.564934	0.933321
NKX2-2	0.70956	0.61397	0.968511
NKX2-8	0.81577	0.915191	1.17202
SOX12	0.835729	0.624722	1.03628
SOX14	0.52111	0.80764	0.9692
FLI1	0.88054	0.670929	1.08054
PAX4	0.709691	0.8198	1.06841
ETV4	0.737992	0.496984	0.921006
FOXJ2	0.661332	0.59073	0.92854
NFKB1	0.674882	0.453817	0.865775
HLX	0.649297	0.397946	0.824609
ETV1	0.542318	0.746579	0.944599
STAT3	0.655791	0.629356	0.941897
TBP	0.691407	0.781718	1.03563
MAFG	0.581743	0.414981	0.794856
HOXB3	0.647576	1.04095	0.843283
FOXO4	0.867358	0.598473	1.02771
ONECUT1	0.70743	0.464812	0.880794
NEUROG2	0.742517	0.419768	0.874807
SMAD4	0.889707	0.552949	1.01345
LEF1	0.829063	0.645947	1.02915
DLX6	0.851158	0.455101	0.944675
RFX1	0.708711	0.428223	0.859608
HOXA6	0.791668	0.621466	0.997365
ZFX	0.743823	0.448987	0.886429
LHX1	0.834308	0.467596	0.939621
EVX1	0.757262	0.73773	1.03609
ZKSCAN3	0.671939	0.873821	1.06105
NKX6-1	0.956557	0.447936	0.89668
PAX8	0.947529	0.487188	0.839881
FOXN1	0.937715	0.467413	0.842297
HOXD1	0.736175	0.689125	0.995292
LMX1B	0.74013	0.442442	0.873441
IKZF2	0.659524	0.714841	0.969146
NFIL3	0.715992	0.59458	0.937146
NFE2L2	0.705358	0.61781	0.942762
HSF4	0.662926	0.900147	1.06256
ATF1	0.693541	0.605441	0.928753
ATF6	0.798732	0.740461	1.0485
TOPORS	0.695708	0.563894	0.908437
NFIB	0.655063	0.789101	0.998536
HOXB9	0.696116	1.06585	1.15736
TCF7L1	0.562511	1.09098	1.10222
PDX1	0.711674	0.67516	0.966623
NR1H3	0.746132	0.648797	0.970236
CTCF	0.750836	0.614	0.955148
NR2E3	0.587764	0.516238	0.823791
LHX3	0.764725	0.699836	1.00347
TBX2	0.734773	0.609396	0.942931
FOSL2	0.743662	0.649882	0.967447
KLF1	0.624652	0.791829	0.978034
MEOX2	0.720293	0.716644	0.987765
VSX1	0.597375	0.409383	0.772387
RORA	0.602173	0.518428	0.828307
ASCL2	0.723313	0.684681	0.971056
ITGB2	0.998601	0.610031	0.854674
FEV	0.49325	0.664558	0.84416
ZNF232	0.690299	0.664674	0.942239
HOXA11	0.62201	0.609099	0.879031
E2F1	0.901424	0.472214	0.807731
ONECUT2	0.858197	0.769008	1.07458
ZIC3	0.805071	0.600066	0.961497
PAX6	0.63206	0.627458	0.888406
STAT5B	0.695039	0.547634	0.879981
TEF	0.694333	0.435127	0.823291
POU6F2	0.608459	0.456303	0.790442
NEUROG1	1.69499	1.61442	1.26144
GMEB2	0.620235	0.594872	0.86396
SP4	0.784382	0.617092	0.956918
GTF2I	0.688901	0.590085	0.894302
TFAP2C	0.708154	0.838881	1.0264
RELB	0.873307	0.70541	1.0422
HOXB7	0.538018	0.513813	0.777912
ETV3	0.665399	0.544349	0.855931
MYBL1	0.645823	0.450455	0.798937
PGR	0.710537	0.640708	0.925723
ZNF263	0.778884	0.606066	0.942376
IRF4	0.570312	0.605887	0.837581
HMBOX1	0.738301	0.741347	0.989234
YY1	0.628808	0.772847	0.949151
PAX7	0.560308	0.760802	0.907711
HOXC10	0.886568	0.487542	0.791798
LHX2	0.80405	0.884155	1.09042
RUNX1	0.84949	0.703313	1.02269
TP63	0.787915	0.589699	0.934045
HOXB5	0.649206	0.559243	0.848084
FOXK2	0.709162	0.51601	0.856431
NKX2-1	0.814735	0.548111	0.924573
NFATC3	0.628092	0.661115	0.887385
FOXD2	0.663231	0.890286	0.631866
ARNT	0.826491	0.429993	0.738017
TBX1	0.74841	0.634649	0.931695
ID2	0.703993	0.755259	0.969648
NR5A1	0.7551	0.680418	0.957571
NFE2L1	0.716041	0.61503	0.904667
NKX3-1	0.658657	0.56946	0.85299
ATF3	0.6535	0.577298	0.854028
FOXP3	0.777035	0.724093	0.987371
EGR2	0.981184	0.757943	0.734947
SOX11	0.624715	0.714552	0.903902
HOXD10	0.667738	0.679246	0.907388
PHOX2B	0.939775	0.521503	0.890286
NANOG	1.15191	0.96311	0.873229
DBP	0.990743	0.7975	1.12696
HERPUD1	0.776422	0.636478	0.938768
PITX3	0.762334	0.490636	0.856131
CEBPE	0.75334	0.69437	0.952831
RFX2	0.880256	0.654914	0.995164
GBX2	0.658978	0.793665	0.953382
MYF6	0.500919	0.582666	0.768008
HOXC13	0.719764	0.441377	0.806616
TBX19	0.828687	1.04988	0.8209
HOXA3	0.687256	0.951821	1.04411
RORB	0.785535	0.602316	0.915733
PPARA	0.90187	0.480349	0.880543
ZNF282	0.675268	0.855095	0.984874
PRRX2	0.909486	0.67741	1.01069
MEF2C	0.79968	0.485724	0.858574
SOX3	0.769778	0.686824	0.942896
HNF1B	0.684747	0.496012	0.804819
MNT	0.649603	0.84773	0.962755
NKX3-2	0.740061	0.636626	0.902301
NR2F2	0.806961	0.55419	0.894443
ETV5	0.661767	0.829107	0.957417
NR4A2	0.851205	0.636211	0.953727
E4F1	0.67115	0.696706	0.890917
HOXB13	0.829945	0.552818	0.894478
NFIX	0.810882	0.412682	0.814202
EN2	0.690121	0.750098	0.922312
HSF2	0.612592	0.678459	0.847164
PAX2	0.748615	0.450822	0.800942
PBX1	0.650805	0.448651	0.750935
TFEB	0.663135	0.739344	0.900369
MLXIPL	0.70599	0.725833	0.914838
RXRG	0.624268	0.538053	0.779727
REL	0.710108	0.50693	0.806568
ALX1	0.770951	0.505392	0.835589
TWIST1	0.762843	0.647062	0.90205
TBX5	0.632251	0.853692	0.682712
TCF21	0.95198	0.59244	0.920579
TFAP4	0.910485	0.568432	0.933928
FOXF2	0.773229	0.814366	0.988253
EWSR1	0.874563	0.613421	0.937571
EMX1	0.697435	0.645383	0.864741
ZBTB33	0.658066	0.617109	0.830512
RORC	0.823863	0.465106	0.800802
ATF2	0.489049	0.785026	0.826007
NRF1	0.744871	0.617424	0.868819
HBP1	0.680954	0.798764	0.926617
SHOX2	0.797409	0.968824	0.767278
CREB3L1	0.812368	0.995378	1.08971
MNX1	0.519683	0.748837	0.609702
SREBF1	0.808636	0.595136	0.885127
POU3F2	0.808303	0.49664	0.754245
SPDEF	0.780665	0.498559	0.822185
NR3C1	0.712604	0.76273	0.92008
ZEB1	0.651075	0.510807	0.763272
SOX18	0.70008	0.589905	0.826915
FOXJ1	0.803331	0.794298	0.980411
TFCP2	0.64541	0.760593	0.884182
GCM1	0.854133	0.553224	0.794174
BCL6	0.605233	0.487229	0.72654
CREB1	0.668579	0.688449	0.857268
SIX2	0.786042	0.463832	0.7541
RFX5	0.653849	0.637516	0.822543
IRF1	0.753066	0.795074	0.948817
GATA1	1.02012	0.692996	1.03031
ELF4	0.743631	0.427777	0.75904
POU3F4	0.873184	0.629366	0.924543
IRX4	0.959282	0.724605	0.850597
RBPJ	0.717026	0.70197	0.879479
MSC	0.821159	0.567475	0.863716
NR1H2	0.709077	0.637158	0.842484
JUN	0.739654	0.473344	0.673541
FOXD3	0.886297	0.572712	0.867931
MEOX1	0.849066	0.684227	0.9318
CENPB	0.625761	0.720577	0.838143
SOX9	0.657046	0.813985	0.642917
LMO2	0.636743	0.713712	0.834424
ZNF35	0.75425	0.517851	0.794397
POU2F3	0.889584	0.584169	0.895116
FOXL1	0.804563	0.542088	0.829851
TFCP2L1	0.935117	0.669477	0.888234
NR3C2	0.706978	0.637294	0.827304
ATOH1	1.0832	0.865205	0.991584
TBR1	0.799209	0.748956	0.927067
BATF	0.820473	0.741118	0.93216
RARB	0.574049	0.74771	0.811957
MLXIP	0.673506	0.809926	0.89208
FOXJ3	0.755741	0.734291	0.894217
IRF3	0.887586	0.676367	0.930085
MGA	0.613143	0.717506	0.811107
EGR3	0.690377	0.741247	0.861366
SPI1	0.918138	0.821218	0.724817
CRX	0.719183	0.542853	0.607142
MAFF	0.788929	0.564573	0.820872
E2F6	0.75317	0.769648	0.905385
TFAP2B	0.645676	0.839018	0.885838
GRHL2	0.822086	0.631269	0.867896
HOXC5	0.718604	0.691375	0.843403
SOX13	0.65615	0.87366	0.820355
GMEB1	0.642656	0.546663	0.729672
STAT5A	0.642161	0.812119	0.861595
ETV2	0.971844	0.869731	1.05478
ZIC1	0.611685	0.561175	0.720124
SPIB	0.741792	0.508142	0.755979
ELF5	0.64811	0.710297	0.809335
THAP1	0.70929	0.874922	0.782029
TGIF1	0.665697	0.623817	0.772656
HLF	0.983769	0.966894	0.748559
HOXD13	0.757133	0.512727	0.753
FOXO3	0.681245	0.466559	0.69761
ELK3	0.697274	0.454036	0.699291
HOXC8	0.734587	0.603402	0.792393
T	0.895195	0.788331	0.757184
NEUROD2	0.822433	0.945884	1.00511
CLOCK	0.6607	0.72814	0.815263
ZNF219	0.851733	0.668546	0.880976
GATA4	0.822157	0.644032	0.76235
KLF12	1.21288	1.23537	1.02582
ERG	0.752936	0.540446	0.736503
NRL	0.707315	0.50937	0.720234
IRF8	0.772159	0.650864	0.821786
RUNX2	0.838287	0.668855	0.788399
LHX6	0.838745	0.637413	0.820887
POU3F3	0.587974	0.577692	0.691332
KLF5	0.653474	0.685945	0.777534
TP73	0.683499	0.720822	0.807244
ESR2	0.889987	0.794862	0.946291
DLX4	0.747242	0.730649	0.842801
FOXG1	0.713378	0.605747	0.617259
ESRRA	0.714174	0.839375	0.76326
PAX9	0.748597	0.846205	0.743315
GABPA	0.949716	0.954084	1.05033
NFYB	0.700723	0.839734	0.785201
PKNOX1	0.688474	0.584865	0.732917
CDX2	0.691634	0.753839	0.818224
ATF4	0.79122	0.756004	0.866559
ZNF281	0.730522	0.809897	0.862169
PRDM4	0.721967	0.806427	0.855847
HIC2	0.882626	0.901415	0.982681
PROX1	0.699874	0.828726	0.854681
BPTF	0.684179	0.733364	0.796278
IRF5	0.92472	0.758215	0.926928
MLX	0.758358	0.80983	0.867968
E2F4	0.656449	0.56598	0.69339
HOXB2	0.884776	0.828377	0.937182
DMRT1	0.665447	0.665318	0.745038
LHX5	0.704416	0.853907	0.848304
HOXD9	0.794262	0.922352	0.900614
VAX2	0.618506	0.754318	0.759633
SIX1	0.742079	0.886094	0.886075
MEF2D	0.645643	0.761028	0.774997
FOXI1	0.757381	0.674854	0.739281
HLTF	0.837092	0.761528	0.84882
RREB1	0.654213	0.656734	0.699551
ZNF652	0.705562	0.768115	0.778034
HOXD3	0.676293	0.617178	0.657972
HOXD12	0.795227	0.808872	0.823486
ARNTL	0.838442	0.812846	0.841171

## Sheet: Legends
Table EV3
TF	Top 50 transcription factors being perturbed that showed highest subtype-specificity in transcriptome shifts
Classical	Mean transcriptome shift (Euclidean distance between perturbed and original data point) of the top 50% shifted data points in each subtype
Proneural
Mesenchymal
